# Supplementary material for: Kinetics of Bovine leukemia virus aspartic protease reveals its dimerization and conformational change
Source: PLoS One. 2022 Jul 22;17(7):e0271671. doi: 10.1371/journal.pone.0271671 (PMC9307154; doi:10.1371/journal.pone.0271671)
Supplement: S1 File — (ZIP) [file pone.0271671.s003.zip]

Archive with 9 entries (8 files):
- Supporting Information/
- Supporting Information/Fig 4 data.xlsx
- Supporting Information/Fig 5 data.xlsx
- Supporting Information/Fig 6 data.xlsx
- Supporting Information/Fig7 data.xlsx
- Supporting Information/S1 Fig.tif
- Supporting Information/S2 Fig.tif
- Supporting Information/Secuence MBP-pr-BLV-PR and MBP-tev-BLV-PR.docx
- Supporting Information/Tabla 1.xlsx
