# Supplementary material for: Kinetics of Bovine leukemia virus aspartic protease reveals its dimerization and conformational change
Source: PLoS One. 2022 Jul 22;17(7):e0271671. doi: 10.1371/journal.pone.0271671 (PMC9307154; doi:10.1371/journal.pone.0271671)
Supplement: S1 File — (ZIP) [file pone.0271671.s003.zip › Supporting Information/Fig 4 data.xlsx]

## Sheet: Hoja1
	Time (s-1)	[Product] (uM)						Time (s-1)	[Product] (uM)					[S] (uM)	kobs (s-1)
	0	0						0	0					50	0.000391554
	3.94	0						25	0					20	0.000594378
	7.95	0						49.86	0.002					15	0.000740262
	11.93	8.93455e-05						74.72	0.006					9	0.00104
	15.87	0.00375						99.68	0.011					5	0.00142
	19.88	0.00777						124.63	0.008					3	0.00212
	23.89	0.0034						149.49	0.015
	27.87	0.00366						174.35	0.023
	31.86	0.000536073						199.26	0.024
	35.85	0.00885						224.16	0.029
	39.85	0.00893						249.02	0.035
	43.84	0.00804						273.88	0.037
	47.83	0.01385						298.79	0.043
	51.85	0.01519						323.65	0.048
	55.85	0.01376						348.51	0.049
	59.83	0.01921						373.36	0.055
	63.84	0.0151						398.27	0.06
	67.8	0.02109						423.17	0.065
	71.81	0.02537						448.03	0.071
	75.77	0.0268						472.89	0.077
	79.74	0.03163						497.75	0.088
	83.74	0.03047						522.7	0.088
	87.74	0.03887						547.61	0.1
	91.75	0.04119						572.42	0.11
	95.75	0.04208						597.28	0.117
	99.7	0.0419						622.13	0.121
	103.68	0.03833						647.04	0.134
	107.64	0.04726						671.9	0.138
	111.63	0.0419						696.8	0.147
	115.6	0.04923						721.72	0.157
	119.58	0.05119						746.57	0.167
	123.56	0.05495						771.48	0.176
	127.55	0.05933						796.34	0.187
	131.54	0.05405						821.29	0.195
	135.49	0.05432						846.15	0.207
	139.46	0.06084						871.01	0.216
	143.42	0.05566						895.87	0.223
	147.4	0.0704						920.72	0.231
	151.43	0.06361						945.53	0.241
	155.42	0.07085						970.39	0.261
	159.4	0.08014						995.25	0.256
	163.36	0.07398						1020.15	0.276
	167.38	0.07952						1045.01	0.283
	171.37	0.07568						1070.56	0.302
	175.33	0.08577						1096.21	0.3
	179.35	0.08488						1122.46	0.327
	183.3	0.08943						1148.49	0.332
	187.25	0.08961						1174.44	0.343
	191.22	0.0897						1200.4	0.356
	195.22	0.09453						1226.45	0.374
	199.21	0.09739						1253.01	0.381
	203.18	0.10025						1279.93	0.382
	207.14	0.10168						1306.98	0.416
	211.15	0.10793						1333.62	0.409
	215.44	0.10552						1360.55	0.415
	219.43	0.11472						1387.72	0.431
	223.44	0.11454						1414.83	0.447
	227.45	0.11597						1441.99	0.456
	231.45	0.12571						1469.1	0.472
	235.41	0.12875						1496.21	0.489
	239.39	0.13268						1523.37	0.498
	243.38	0.13518						1550.43	0.509
	247.36	0.135						1577.54	0.523
	251.33	0.13911						1604.64	0.538
	255.29	0.14394						1631.8	0.559
	259.32	0.14671						1658.87	0.58
	263.29	0.14903						1685.97	0.573
	267.3	0.1535						1713.08	0.601
	271.3	0.15707						1740.19	0.626
	275.29	0.15573						1767.3	0.636
	279.3	0.15707						1794.46	0.641
	283.7	0.15984						1821.57	0.659
	287.81	0.17074						1848.72	0.692
	292.25	0.17816						1875.83	0.696
	296.75	0.187						1902.94	0.706
	301.3	0.18432						1930.05	0.717
	305.85	0.19209						1957.21	0.744
	310.36	0.19888						1984.28	0.764
	314.91	0.19388						2011.39	0.762
	319.45	0.21166						2038.5	0.787
	324.01	0.20344						2065.65	0.791
	328.56	0.20541						2092.76	0.807
	333.14	0.2205						2119.86	0.821
	337.61	0.21961						2146.98	0.849
	342.17	0.20692						2174.09	0.841
	346.72	0.20943						2201.15	0.868
	351.27	0.21648						2228.3	0.895
	355.79	0.23766						2255.41	0.904
	360.27	0.2239						2282.48	0.923
	364.77	0.23212						2309.58	0.925
	369.32	0.23426						2336.69	0.941
	373.88	0.23891						2363.89	0.952
	378.43	0.24543						2391.04	0.979
	382.98	0.24793						2418.2	0.987
	387.48	0.25142						2445.32	0.994
	392.03	0.25812						2472.42	1.01
	396.58	0.26714						2499.53	1.031
	401.13	0.2767						2526.69	1.041
	405.64	0.26768						2553.84	1.049
	410.19	0.2784						2580.95	1.052
	414.8	0.2901						2608.06	1.093
	419.25	0.28957						2635.17	1.104
	423.75	0.29788						2662.33	1.118
	428.19	0.31092						2689.44	1.11
	432.75	0.31235						2716.6	1.132
	437.3	0.31199						2743.75	1.131
	441.84	0.31736						2770.91	1.161
	446.46	0.32504						2798.07	1.178
	451.01	0.3304
	455.51	0.34014
	460.01	0.33862
	464.46	0.3396
	469.06	0.35184
	473.66	0.36301
	478.26	0.3639
	482.81	0.37302
	487.39	0.37874
	491.92	0.38213
	496.52	0.38713
	501.12	0.39258
	505.72	0.39866
	510.28	0.4042
	514.78	0.40974
	519.35	0.41251
	523.87	0.42654
	528.38	0.42797
	533.01	0.43011
	537.56	0.43681
	542.04	0.43779
	546.61	0.45414
	551.16	0.45709
	555.71	0.46746
	560.22	0.47353
	564.72	0.48434
	569.22	0.48729
	573.72	0.49578
	578.23	0.50034
	582.72	0.49596
	587.27	0.50784
	591.82	0.51356
	596.23	0.53768
	600.77	0.5233
	605.28	0.53563
	609.83	0.54876
	614.38	0.55296
	618.93	0.566
	623.48	0.57369
	627.99	0.57592
	632.49	0.57816
	637	0.58888
	641.55	0.59397
	646.07	0.59558
	650.57	0.60782
	655.1	0.61318
	659.65	0.6331
	664.15	0.63382
	668.64	0.63864
	673.17	0.64463
	677.64	0.65803
	682.23	0.65794
	686.73	0.65723
	691.25	0.67608
	695.77	0.68591
	700.28	0.69573
	704.83	0.69841
	709.33	0.69573
	713.83	0.71986
	718.38	0.71182
	722.88	0.71896
	727.38	0.74219
	731.87	0.74309
	736.38	0.74487
	740.88	0.76274
	745.39	0.7556
	749.93	0.769
	754.43	0.76632
	758.94	0.78776
	763.44	0.80205
	767.97	0.79491
	772.48	0.80742
	776.98	0.81099
	781.49	0.82618
	786	0.83065
	790.49	0.83422
	794.99	0.83333
	799.49	0.84583
	804	0.86906
	808.48	0.87085
	813	0.88068
	817.21	0.88336
	821.53	0.89587
	826.05	0.89944
	830.54	0.90302
	834.77	0.92088
	838.79	0.91999
	843.05	0.92893
	847.59	0.94679
	851.82	0.94769
	855.82	0.96198
	859.84	0.96734
	863.85	0.97717
	868.11	0.9727
	872.33	0.98432
	876.34	0.99415
	880.33	0.97985
	884.29	1.01023
	888.31	1.01559
	892.3	1.00666
	896.53	1.01291
	900.72	1.02274
	904.67	1.03346
	908.63	1.04418
	912.88	1.04865
	917.07	1.06116
	921.09	1.07903
	925.02	1.07724
	928.97	1.08081
	932.96	1.09332
	936.96	1.10226
	940.96	1.09511
	944.93	1.10672
	948.91	1.11208
	952.91	1.11566
	956.93	1.13085
	960.93	1.15497
	964.93	1.15765
	968.94	1.15854
	972.93	1.17641
	976.91	1.1639
	980.92	1.16033
	984.94	1.17195
	988.92	1.18445
	992.95	1.19964
	996.96	1.20858
	1000.86	1.21036
	1004.84	1.20411
	1008.8	1.21036
	1012.76	1.23091
	1016.55	1.22734
	1020.54	1.24164
	1024.55	1.26129
	1028.55	1.26755
	1032.55	1.26933
	1036.53	1.28184
	1040.52	1.28809
	1044.45	1.28809
	1048.42	1.30418
	1052.39	1.31758
	1056.38	1.30596
	1060.33	1.3149
	1064.24	1.32562
	1068.27	1.33098
	1072.23	1.33277
	1076.19	1.35421
	1080.2	1.35957
	1084.2	1.37655
	1088.2	1.37119
	1092.19	1.37565
	1096.13	1.38816
	1100.09	1.3971
	1104.01	1.40246
	1108	1.41139
	1111.99	1.43551
	1115.94	1.42658
	1119.89	1.43373
	1123.89	1.43105
	1127.86	1.43283
	1131.76	1.45249
	1135.79	1.45428
	1139.76	1.46589
	1143.7	1.47483
	1147.7	1.48644
	1151.68	1.46679
	1155.63	1.49359
	1159.62	1.50074
	1163.63	1.51325
	1167.64	1.51414
	1171.6	1.52933
	1175.56	1.52933
	1179.54	1.54809
	1183.52	1.55345
	1187.51	1.55256
	1191.5	1.56775
	1195.46	1.55613
	1199.44	1.5883
	--	--
	--	--
	--	--
	--	--
	--	--
	--	--
	--	--
	--	--
	--	--
	--	--
	--	--
	--	--
	--	--
	--	--
	--	--
	--	--
	--	--
	--	--
	--	--
	--	--
	--	--
	--	--
	--	--
	--	--
	--	--
	--	--
	--	--
	--	--
	--	--
	--	--
	--	--
	--	--
	--	--
	--	--
	--	--
	--	--
	--	--
	--	--
	--	--
	--	--
	--	--
	--	--
	--	--
	--	--
	--	--
	--	--
	--	--
	--	--
	--	--
	--	--
	--	--
	--	--
	--	--
	--	--
	--	--
	--	--
	--	--
	--	--
	--	--
	--	--
	--	--
	--	--
	--	--
	--	--
	--	--
	--	--
	--	--
	--	--
	--	--
	--	--
	--	--
	--	--
	--	--
	--	--
	--	--
	--	--
	--	--
	--	--
	--	--
	--	--
	--	--
	--	--
	--	--
	--	--
	--	--
	--	--
	--	--
	--	--
	--	--
	--	--
	--	--
	--	--
	--	--
	--	--
	--	--
	--	--
	--	--
	--	--
	--	--
	--	--
	--	--
	--	--
	--	--
	--	--
	--	--
	--	--
	--	--
	--	--
	--	--
	--	--
	--	--
	--	--
	--	--
	--	--
	--	--
	--	--
	--	--
	--	--
	--	--
	--	--
	--	--
	--	--
	--	--
	--	--
	--	--
	--	--
	--	--
	--	--
	--	--
	--	--
	--	--
	--	--
	--	--
	--	--
	--	--
	--	--
	--	--
	--	--
	--	--
	--	--
	--	--
	--	--
	--	--
	--	--
	--	--
	--	--
	--	--
	--	--
	--	--
	--	--
	--	--
	--	--
	--	--
	--	--
	--	--
	--	--
	--	--
	--	--
	--	--
	--	--
	--	--
	--	--
	--	--
	--	--
	--	--
	--	--
	--	--
	--	--
	--	--
	--	--
	--	--
	--	--
	--	--
	--	--
	--	--
	--	--
	--	--
	--	--
	--	--
	--	--
	--	--
	--	--
	--	--
	--	--
	--	--
	--	--
	--	--
	--	--
	--	--
	--	--
	--	--
	--	--
	--	--
	--	--
	--	--
	--	--
	--	--
	--	--
	--	--
	--	--
	--	--
	--	--
	--	--
	--	--
	--	--
	--	--
	--	--
	--	--
	--	--
	--	--
	--	--
	--	--
	--	--
	--	--
	--	--
	--	--
	--	--
	--	--
	--	--
	--	--
	--	--
	--	--
	--	--
	--	--
	--	--
	--	--
	--	--
	--	--
	--	--
	--	--
	--	--
	--	--
	--	--
	--	--
	--	--
	--	--
	--	--
	--	--
	--	--
	--	--
	--	--
	--	--
	--	--
	--	--
	--	--
	--	--
	--	--
	--	--
	--	--
	--	--
	--	--
	--	--
	--	--
	--	--
	--	--
	--	--
	--	--
	--	--
	--	--
	--	--
	--	--
	--	--
	--	--
	--	--
	--	--
	--	--
	--	--
	--	--
	--	--
	--	--
	--	--
	--	--
	--	--
	--	--
	--	--
	--	--
	--	--
	--	--
	--	--
	--	--
	--	--
	--	--
	--	--
	--	--
	--	--
	--	--
	--	--
	--	--
	--	--
	--	--
	--	--
	--	--
	--	--
	--	--
	--	--
	--	--
	--	--
	--	--
	--	--
	--	--
	--	--
	--	--
	--	--
	--	--
	--	--
	--	--
	--	--
	--	--
	--	--
	--	--
	--	--
	--	--
	--	--
	--	--
	--	--
	--	--
	--	--
	--	--
	--	--
	--	--
	--	--
	--	--
	--	--
	--	--
	--	--
	--	--
	--	--
	--	--
	--	--
	--	--
	--	--
	--	--
	--	--
	--	--
	--	--
	--	--
	--	--
	--	--
	--	--
	--	--
	--	--
	--	--
	--	--
	--	--
	--	--
	--	--
	--	--
	--	--
	--	--
	--	--
	--	--
	--	--
	--	--
	--	--
	--	--
	--	--
	--	--
	--	--
	--	--
	--	--
	--	--
	--	--
	--	--
	--	--
	--	--
	--	--
	--	--
	--	--
	--	--
	--	--
	--	--
	--	--
	--	--
	--	--
	--	--
	--	--
	--	--
	--	--
	--	--
	--	--
	--	--
	--	--
	--	--
	--	--
	--	--
	--	--
	--	--
	--	--
	--	--
	--	--
	--	--
	--	--
	--	--
	--	--
	--	--
	--	--
	--	--
	--	--
	--	--
	--	--
	--	--
	--	--
	--	--
	--	--
	--	--
	--	--
	--	--
	--	--
	--	--
	--	--
	--	--
	--	--
	--	--
	--	--
	--	--
	--	--
	--	--
	--	--
	--	--
	--	--
	--	--
	--	--
	--	--
	--	--
	--	--
	--	--
	--	--
	--	--
	--	--
	--	--
	--	--
	--	--
	--	--
	--	--
	--	--
	--	--
	--	--
	--	--
	--	--
	--	--
	--	--
	--	--
	--	--
	--	--
	--	--
	--	--
	--	--
	--	--
	--	--
	--	--
	--	--
	--	--
	--	--
	--	--
	--	--
	--	--
	--	--
	--	--
	--	--
	--	--
	--	--
	--	--
	--	--
	--	--
	--	--
	--	--
