# Supplementary material for: Kinetics of Bovine leukemia virus aspartic protease reveals its dimerization and conformational change
Source: PLoS One. 2022 Jul 22;17(7):e0271671. doi: 10.1371/journal.pone.0271671 (PMC9307154; doi:10.1371/journal.pone.0271671)
Supplement: S1 File — (ZIP) [file pone.0271671.s003.zip › Supporting Information/Fig 5 data.xlsx]

## Sheet: Hoja1
		[CA-NC Substrate] (uM)	vss (uM s-1)		[BLV-PR]	vss (uM s-1)
		0.5	0.00718		0.001	2.05e-05
		0.5	0.01288		0.001	3.11667e-05
		1	0.02634		0.03	0.00361
		1	0.02808		0.03	0.00388
		3	0.05109		0.05	0.00618
		3	0.05242		0.05	0.0061
		5	0.07721		0.07	0.0095
		5	0.06262		0.07	0.01
		9	0.08136		0.1	0.01282
		9	0.08605		0.1	0.01247
		15	0.08531		0.2	0.0263
		15	0.08332		0.2	0.0236
		20	0.08338
		20	0.0875
		50	0.06693
		50	0.06584
		100	0.03935
		100	0.03975
