# Supplementary material for: Kinetics of Bovine leukemia virus aspartic protease reveals its dimerization and conformational change
Source: PLoS One. 2022 Jul 22;17(7):e0271671. doi: 10.1371/journal.pone.0271671 (PMC9307154; doi:10.1371/journal.pone.0271671)
Supplement: S1 File — (ZIP) [file pone.0271671.s003.zip › Supporting Information/Fig 6 data.xlsx]

## Sheet: Hoja1
		[BLV-PR Monomer] (uM)	vss (uM s-1)
		200	0.00118
		200	0.00119
		140	0.000700906
		140	0.000757272
		100	0.000365657
		100	0.000399921
		60	0.000184924
		60	0.000173859
		40	8.64939e-05
		40	0.000118952
		30	8.20551e-05
		30	6.728e-05
		15
		15	2.70487e-05
		10	7.93339e-06
		10	7.54535e-06
		5	0
		5	0
