# Supplementary material for: Kinetics of Bovine leukemia virus aspartic protease reveals its dimerization and conformational change
Source: PLoS One. 2022 Jul 22;17(7):e0271671. doi: 10.1371/journal.pone.0271671 (PMC9307154; doi:10.1371/journal.pone.0271671)
Supplement: S1 File — (ZIP) [file pone.0271671.s003.zip › Supporting Information/Fig7 data.xlsx]

## Sheet: Hoja1
	Therorical data				Experimental data
	[S] uM	kobs	v (M s-1)		[S] uM	kobs	DesvestP	v (M s-1)	DesvestP
	1	0.00255	1.05332e-10		1
	3	0.00167	2.42374e-10		3	0.00231	0.000639277	1.74341e-10	1.31581e-11
	5	0.00122	3.30161e-10		5	0.00152	0.000271143	2.93428e-10	1.31667e-11
	9	0.000918714	4.25722e-10		9	0.00107	0.000130213	4.32818e-10	1.22759e-11
	15	0.000766169	4.95661e-10		15	0.000759101	5.6393e-05	5.27447e-10	1.27145e-11
	20	0.00071887	5.17895e-10		20	0.0006505	2.48839e-05	5.63248e-10	1.48961e-11
	50	0.000617939	5.78208e-10		50	0.000435132	0.000142356	6.97663e-10	4.92625e-11
