# Supplementary material for: Kinetics of Bovine leukemia virus aspartic protease reveals its dimerization and conformational change
Source: PLoS One. 2022 Jul 22;17(7):e0271671. doi: 10.1371/journal.pone.0271671 (PMC9307154; doi:10.1371/journal.pone.0271671)
Supplement: S1 File — (ZIP) [file pone.0271671.s003.zip › Supporting Information/Tabla 1.xlsx]

## Sheet: MA_CA Substrate
Experiment	2018-11-21	v vs [BLV-PR]
kcat (s-1)	Slope	0.0772					[S] (uM)	5
	kcat (s-1)	0.0772			kcat (s-1)
				Average	0.0836		kcat*[S]/(KM+[S])
				devestp	0.00643325
	2018-11-28	v vs [BLV-PR]
kcat (s-1)	Slope	0.0924
	kcat (s-1)	0.0924
kcat (s-1)	Slope	0.0812
	kcat (s-1)	0.0812
	2018-11-29	v vs [MA_CA]
[E] 10 nM		value	error
Vmax (uM/min)	P1	0.09281	0.01118	Km (mM)	kcat (s-1)	0.154683
KM (uM)	P2	1.77843	0.40601	0.00177843
	2018-12-05	v vs [MA_CA]
[E] 10 nM		value	error
P1	Vmax (uM/min)	0.09201	0.01709	Km (mM)	kcat (s-1)	0.15335
P2	KM (uM)	2.18552	0.75154	0.00218552
		v vs [MA_CA]
[E] 10 nM		value	error
P1	Vmax (uM/min)	0.05789	0.01338	Km (mM)	kcat (s-1)	0.0964833
P2	KM (uM)	2.45392	1.04581	0.00245392
						Average	desvestp
					kcat (S-1)	0.134839	0.0332236
					km (uM)	2.13929	0.34011

## Sheet: CA_NC Substrate
Experimento 10/07/2018	2018-11-14	v vs [BLV-PR]
	Slope	0.1556
	kcat (s-1)	0.208924		Substrate [CA_NC] (uM)		10
	2018-11-19	v vs [BLV-PR]
	Slope	0.0959914		kcat*[S]/(KM+[S])
	kcat (s-1)	0.143286
	2018-11-20	v vs [BLV-PR]
	Slope	0.0859
	kcat (s-1)	0.128223
	2018-11-21	v vs [BLV-PR]
									kcat
	Slope	0.1239							0.26442
	kcat (s-1)	0.184945							0.177523
									0.15886
									0.229136
								Average kcat (s-)	0.207485
								desvestp	0.0482097
	2019-02-11	v vs [CA_NC]
	[E] 10 nM		value	error
	P1	Vmax (uM/min)	0.26273	0.05581		0.437883
	P2	KM (uM)	3.44159	0.79328
	2019-02-12	v vs [CA_NC]
	[E] 10 nM		value	error
	P1	Vmax (uM/min)	0.14902	0.01111		0.248367
	P2	KM (uM)	2.69446	0.40355
	2019-02-13	v vs [CA_NC]
	[E] 10 nM		value	error
	P1	Vmax (uM/min)	0.19273	0.05313		0.321217
	P2	KM (uM)	4.14492	1.09666
						Average	desvestp
					KM (uM)	3.42699	0.72534
					kcat (s-1)	0.335822	0.0780561

## Sheet: TF_PR Substrate
	2018-12-11	v vs [TF_PR]
	[E] 10 nM		Value	Standard Error
	P1	Vmax (uM/min)	0.0527	0.01141		kcat (s-1)	0.0878333
	P2	KM (uM)	2.79344	0.71123
																	P2	KM (uM)	1.33173	0.3191
	2019-01-08	v vs [TF_PR]
	[E] 10 nM		Value	Standard Error
	P1	Vmax (uM/min)	0.03862	0.00871		kcat (s-1)	0.0643667
	P2	KM (uM)	2.65035	0.86574
	2019-01-08	v vs [TF_PR]
	[E] 10 nM		Value	Standard Error
		Vmax (uM/min)	0.036	0.00674		kcat (s-1)	0.06
		KM (uM)	2.47845	0.64772
			Average	desvestP
		KM (uM)	2.64075	0.157714
		kcat (s-1)	0.0707333	0.0122222
						kcat*[S]/(KM+[S])
	2018-01-18	v vs [BLV-PR]
	Slope	0.0424		kcat (s-1)	0.0557061
	2018-01-18	v vs [BLV-PR]						Average	desvestp
	Slope	0.0391306		kcat (s-1)	0.0514107		kcat (s-1)	0.0485811	0.00888449
	2018-01-21	v vs [BLV-PR]
	Slope	0.0294		kcat (s-1)	0.0386264

## Sheet: PR_P13 Substrate
		21_03_2019	v vs [PR_P13]
	Vmax (uM/seg)	P1	3.56009e-05	2.26342e-06		kcat	0.00356009
	KM (uM)	P2	4.0042	0.78148
		03_04_2019	v vs [PR_P13]
	Vmax (uM/seg)	P1	0.000107142	4.60173e-06		kcat	0.0107142
	KM (uM)	P2	5.9152	0.70075
		05_04_2019	v vs [PR_P13]
			Valor	Error
	Vmax (uM/seg)	P1	0.000225414	1.27711e-05		kcat	0.0225414
	KM (uM)	P2	14.3597	1.4648
			v vs [PR_P13]
			Valor	Error
	Vmax (uM/seg)	P1	0.000223	1.14e-05		kcat	0.0223
	KM (uM)	P2	15.1578	1.685
			KM	kcat
		Average	9.85923	0.0121914
		desvestp	5.72032	0.00772152
	2019-03-13	v vs [BLV-PR]
	kcat (s-1)					kcat (s-1)
	0.0085				Average	0.0100667
					desvestp	0.00180801
	2019-03-14	v vs [BLV-PR]
	kcat (s-1)
	0.0126
	2019-03-14	v vs [BLV-PR]
	kcat (s-1)
	0.0091
